# Supplementary material for: Rotamers in Crystal Structures of Xylitol, D-Arabitol and L-Arabitol
Source: Int J Mol Sci. 2022 Mar 31;23(7):3875. doi: 10.3390/ijms23073875 (PMC8998848; doi:10.3390/ijms23073875)
Supplement: Supplementary file 1 [file ijms-23-03875-s001.zip]

Archive with 3 entries (3 files):
- Table S1. Results soybean intercrop..pdf
- Table S2. Results soybean main crop.pdf
- Table S3. Results Eb 18_19 soybean main crop.pdf
